# Supplementary material for: The Flipped Classroom Approach: A Feasible Way to Teach the Physical Exam in Spanish
Source: MedEdPORTAL. 2025 Jun 4;21:11532. doi: 10.15766/mep_2374-8265.11532 (PMC12134118; doi:10.15766/mep_2374-8265.11532)
Supplement: Supplementary file 1 — Introduction.mp4Vitals.mp4Cardiovascular.mp4Pulmonary.mp4Abdominal.mp4HEENT.mp4Neuro.mp4Workshop Student Handout.pptxWorkshop Slideshow.pptxSession Surveys.docx [file mep_2374-8265.11532-s001.zip]

Archive with 11 entries (11 files):
- G. Neuro.mp4
- A. Introduction.mp4
- B. Vitals.mp4
- C. Cardiovascular.mp4
- D. Pulmonary.mp4
- E. Abdominal.mp4
- F. HEENT.mp4
- H. Workshop Student Handout.pptx
- I. Workshop Slideshow.pptx
- J. Session Surveys.docx
- _Educational Summary Report_11532.pdf
